# Supplementary material for: Annexin-enriched osteoblast-derived vesicles act as an extracellular site of mineral nucleation within developing stem cell cultures
Source: Sci Rep. 2017 Oct 3;7:12639. doi: 10.1038/s41598-017-13027-6 (PMC5626761; doi:10.1038/s41598-017-13027-6)
Supplement: Supplementary file 2 — Supplementary Figures 3 and 4 [file 41598_2017_13027_MOESM2_ESM.xlsx]

## Sheet: Sheet1
Differential analysis of NMO-EV and MO-EV proteomes. The MS/MS peak intensities were compared between NMO-EV and MO-EV samples. Proteins were considered significantly enriched if they displayed a P value ≤ 0.05 and fold-change of ≥ 2. For inclusion a total number of ≥ 5 spectral counts (SC) was required from three biological repeats.
S3. Proteins shared between NMO-EVs and MO-EVs
Protein IDs	Protein names	Gene names	Mol. weight [kDa]	MS/MS Count	Intensity	Log T-test p-value	Student's T-test q-value NMO-EV_MO-EV	Student's T-test Difference NMO-EV_MO-EV	Significant
Q80Y50-5;Q80Y50-4;B0QZH6;B0QZH4;Q80Y50-3;Q80Y50-2;Q80Y50	Calmodulin-binding transcription activator 2	Camta2	107.86	13	30.296	0.274398	0.629312	0.333647
E9PZ16;B1B0C7;Q05793	Basement membrane-specific heparan sulfate proteoglycan core protein;Endorepellin;LG3 peptide	Hspg2	469.78	247	32.7796	1.45527	0.118413	-0.703389
Q8BTM8;B7FAV1;B7FAU9;F6XC15;J3JS91;Q80X90;Q8VHX6;Q8VHX6-2;D3YW87;D3Z576;Q8BTM8-2	Filamin-A	Flna	281.22	86	30.5515	1.64	0.0881356	0.581845
Q61838;D3YW52	Alpha-2-macroglobulin;Alpha-2-macroglobulin 165 kDa subunit;Alpha-2-macroglobulin 35 kDa subunit	A2m	165.85	13	30.529	1.1544	0.18666	0.430216
E9PZ00;Q8BFQ1;K3W4L3;Q61207;J3QPG5	Sulfated glycoprotein 1	Psap	60.672	36	30.259	1.2043	0.176585	-0.490072
E9Q414;E9Q1Y3	Apolipoprotein B-100;Apolipoprotein B-48	Apob	509.43	11	29.8979	1.88404	0.0657769	1.13304
P62492;P46638;G3UY29;E9Q3P9;F8WGS1;G3UZD3;E9Q6B3;G3UZL4	Ras-related protein Rab-11A;Ras-related protein Rab-11B	Rab11a	24.393	13	27.514	0.346814	0.563993	-0.199755
Q8CG14;E9Q6C2;Q8CFG8;E0CZE7	Complement C1s-A subcomponent;Complement C1s-A subcomponent heavy chain;Complement C1s-A subcomponent light chain	C1sa	76.857	29	29.1558	0.48987	0.462177	-0.674631
P02469;E9QN70;E9PYT5	Laminin subunit beta-1	Lamb1	197.09	39	29.6703	0.315599	0.595248	-0.290698
F8VQJ3;P02468;F6SFQ3;F6TLW1;Q9R0B6;A2ATM9	Laminin subunit gamma-1	Lamc1	177.19	59	30.4896	1.38913	0.133025	-0.620871
Q61508;F8WI14;Q61508-2;D3Z0U9;D3YV64;D3YZV0;D3YV22;D3Z038	Extracellular matrix protein 1	Ecm1	62.832	15	27.949	0.299495	0.609607	-0.660241
P68433;P84244;P84228;P02301;F8WI35;E0CZ27	Histone H3.1;Histone H3.3;Histone H3.2;Histone H3.3C;Histone H3	Hist1h3a	15.404	24	29.4842	1.60336	0.0933009	1.35771
P06151;G5E8N5;D3Z736;D3YZQ9;P00342;D3YVR7;D3YZE4;D3Z7F0	L-lactate dehydrogenase A chain;L-lactate dehydrogenase;L-lactate dehydrogenase C chain	Ldha	36.498	15	28.6898	0.393978	0.517664	0.213453
Q00724;H7BWY6	Retinol-binding protein 4	Rbp4	23.206	10	27.4246	1.4895	0.112173	0.85368
Q8C4U8;O35474;Q8C8K0;O35474-2	EGF-like repeat and discoidin I-like domain-containing protein 3	Edil3	52.695	46	30.3698	1.056	0.215478	-0.879632
O54890	Integrin beta-3	Itgb3	86.738	13	29.1321	0.932512	0.2489	0.36271
O88200	C-type lectin domain family 11 member A	Clec11a	36.451	9	27.1564	0.136448	0.812517	-0.170532
O88207;A3KGE7	Collagen alpha-1(V) chain	Col5a1	183.67	36	29.7129	1.02828	0.221827	0.556489
O88322	Nidogen-2	Nid2	153.91	88	31.6246	0.683471	0.347956	-0.443407
P01887	Beta-2-microglobulin	B2m	13.779	15	28.8498	1.24471	0.164248	-0.561137
P05213	Tubulin alpha-1B chain	Tuba1b	50.151	70	31.1852	0.428155	0.511651	-0.187762
Q5NCU4;P07214;Q5NCU3	SPARC	Sparc	34.322	98	32.0962	0.0293334	0.95187	-0.0129019
P07724	Serum albumin	Alb	68.692	10	28.3751	1.92012	0.0616549	1.77159
P08121	Collagen alpha-1(III) chain	Col3a1	138.94	112	31.7588	0.645823	0.361919	0.284943
P08752;Q9DC51;B2RSH2;P18872-2;P18872;P50149;P20612;Q3V3I2;A2AE32;P63094;Q8CGK7;Q6R0H7;A2A610;A2AE31;D3Z2M7;F6QPU5;P63094-2;Q66L47;Q6R0H7-4	Guanine nucleotide-binding protein G(i) subunit alpha-2;Guanine nucleotide-binding protein G(k) subunit alpha;Guanine nucleotide-binding protein G(i) subunit alpha-1	Gnai2	40.489	16	28.6243	0.0528637	0.922008	0.0482286
P09411;P09041	Phosphoglycerate kinase 1	Pgk1	44.55	13	28.6325	1.37989	0.129778	0.347318
P10126;P62631;D3Z3I8;D3YZ68	Elongation factor 1-alpha 1;Elongation factor 1-alpha 2	Eef1a1	50.113	32	29.8734	0.940278	0.256319	-0.283782
P10605	Cathepsin B;Cathepsin B light chain;Cathepsin B heavy chain	Ctsb	37.279	24	29.6703	1.1732	0.185899	-0.813492
P11276	Fibronectin;Anastellin	Fn1	272.53	1248	37.2982	1.17183	0.184641	-0.490518
P16045	Galectin-1	Lgals1	14.866	16	29.9023	1.64536	0.0882799	-0.759517
P16858;M0QWZ0;D3YYI5;D3YU05;F8WJL5;D3Z0Z9;Q64467;F6QXU4;F6UT49	Glyceraldehyde-3-phosphate dehydrogenase	Gapdh	35.81	37	30.6196	0.659098	0.36147	-0.197723
P17182;B0QZL1;Q6PHC1;P21550;B1ARR6;B1ARR7;P17183;Q5SX61;Q5SX60;D3YVD3;D3Z2S4;J3QPZ9;Q5SX59;D3Z6E4	Alpha-enolase;Enolase	Eno1	47.14	26	28.6866	0.909323	0.240363	-0.329035
P17809	Solute carrier family 2, facilitated glucose transporter member 1	Slc2a1	53.984	10	26.5365	0.140279	0.811902	-0.176311
Q61696;P17879	Heat shock 70 kDa protein 1A;Heat shock 70 kDa protein 1B	Hspa1a	70.078	11	27.4952	0.734142	0.323356	-0.531298
P21956-2;P21956	Lactadherin	Mfge8	47.169	90	31.9173	1.52109	0.109793	-0.746154
P22752;Q8CGP5;Q8CGP7;Q8R1M2;Q8BFU2;Q8CGP4;Q8CGP6;Q64523;Q6GSS7;F8WIX8;P27661;Q3THW5;P0C0S6;Q64522;G3UWL7;Q8R029;Q3UA95	Histone H2A type 1;Histone H2A type 1-F;Histone H2A type 1-K;Histone H2A.J;Histone H2A type 3;Histone H2A;Histone H2A type 1-H;Histone H2A type 2-C;Histone H2A type 2-A;Histone H2A.x	Hist1h2ab	14.135	40	32.4062	1.05094	0.214213	0.459911
Q6PI17;P25785;B1AQJ3	Metalloproteinase inhibitor 2	Timp2	24.356	11	27.9804	1.05831	0.218196	0.667848
P26039;E9PUM4;A2AIM2;Q71LX4;F6SX70;F6S1V7	Talin-1	Tln1	269.82	58	29.9158	1.10775	0.201997	0.609848
P26041;P26043;Q7TSG6;P26040	Moesin	Msn	67.766	43	29.6044	1.05523	0.213965	-0.53197
P28301	Protein-lysine 6-oxidase	Lox	46.7	13	27.9599	0.726717	0.326863	0.927583
P28653	Biglycan	Bgn	41.639	18	28.6248	0.830652	0.278298	0.946957
P32261	Antithrombin-III	Serpinc1	52.003	27	29.4928	0.565696	0.411465	0.504421
P33434;P33434-2	72 kDa type IV collagenase;PEX	Mmp2	74.102	112	32.1	0.110759	0.841745	0.0663624
P35762	CD81 antigen	Cd81	25.814	16	30.2195	0.805676	0.283212	-0.504611
P37889;P37889-2	Fibulin-2	Fbln2	131.83	20	28.09	0.254167	0.650976	0.162539
P47879;H3BLB7;H3BJT2	Insulin-like growth factor-binding protein 4	Igfbp4	27.807	12	28.0374	1.15546	0.188009	0.631923
P48036	Annexin A5	Anxa5	35.752	34	29.7454	1.5166	0.109493	-0.624961
P48379	DNA-binding protein RFX2	Rfx2	79.189	10	29.9672	0.0987303	0.85865	-0.100573
P48759	Pentraxin-related protein PTX3	Ptx3	41.811	10	27.648	1.38639	0.129303	0.608208
P50247	Adenosylhomocysteinase	Ahcy	47.688	7	26.1821	0.352296	0.55945	-0.280144
P50608	Fibromodulin	Fmod	43.054	66	31.3666	0.656554	0.359316	0.375048
P52480;P52480-2;P53657;E9Q509;G3X925	Pyruvate kinase PKM	Pkm	57.844	24	29.4115	1.09844	0.204465	-0.552974
P54116	Erythrocyte band 7 integral membrane protein	Stom	31.375	10	28.3827	0.596197	0.39213	-0.213306
P55065;A2A5K2;A2A5K3;A2A5K4	Phospholipid transfer protein	Pltp	54.452	40	29.7691	0.112926	0.840852	-0.0658143
P55288	Cadherin-11	Cdh11	88.111	7	25.9714	0.285331	0.618958	-0.888408
P60710;P63260;E9Q1F2;E9Q5F4;G3UZ07;Q8BFZ3;F8WGM8;B1ATY1;G3UYG0;E9Q606;E9Q2D1;E9Q3M9;F6WX90	Actin, cytoplasmic 1;Actin, cytoplasmic 1, N-terminally processed;Actin, cytoplasmic 2;Actin, cytoplasmic 2, N-terminally processed	Actb	41.736	231	34.6049	0.769993	0.299631	-0.174531
P61205;P84078;Q8BSL7;P61750;P84084;E9Q798	ADP-ribosylation factor 3;ADP-ribosylation factor 1;ADP-ribosylation factor 2	Arf3	20.601	16	28.4924	0.613362	0.379052	-0.993559
P62259;F6WA09;O70456;P68510;D6REF3	14-3-3 protein epsilon	Ywhae	29.174	15	27.9753	0.949589	0.254994	-1.02578
P62806	Histone H4	Hist1h4a	11.367	72	32.9042	1.78203	0.0738008	1.12048
P62874;H3BKR2;H3BLF7	Guanine nucleotide-binding protein G(I)/G(S)/G(T) subunit beta-1	Gnb1	37.377	15	27.8191	0.0713563	0.903962	-0.113465
P62880;E9QKR0;D3Z1M1;D3YZX3;D3Z1T4;P29387;E9PWM7;Q61011	Guanine nucleotide-binding protein G(I)/G(S)/G(T) subunit beta-2	Gnb2	37.331	29	29.0762	1.42515	0.125388	-0.728575
P63017;Q504P4;P17156;D3Z5E2;D3YW43;P16627	Heat shock cognate 71 kDa protein	Hspa8	70.87	58	30.6895	1.14849	0.187412	-0.431466
P63089	Pleiotrophin	Ptn	18.869	10	27.0327	0.911916	0.240627	-0.661825
P63101;D3YXF4;D3YXN6	14-3-3 protein zeta/delta	Ywhaz	27.771	29	29.4408	1.37393	0.13011	-0.223761
P68134;P68033;P62737;P63268;D3YZY0;D3Z2K3	Actin, alpha skeletal muscle;Actin, alpha cardiac muscle 1;Actin, aortic smooth muscle;Actin, gamma-enteric smooth muscle	Acta1	42.051	29	31.0672	0.696394	0.341899	-0.373384
P68368	Tubulin alpha-4A chain	Tuba4a	49.924	11	27.5906	0.263313	0.642834	-0.286846
P68372;Q9D6F9;J3QNR5;Q922F4;G3UZR1	Tubulin beta-4B chain;Tubulin beta-4A chain	Tubb4b	49.83	6	26.9732	0.236598	0.672177	0.234595
P97298;Q5ND37;B7ZC25;F6S1M4;E9PWS2	Pigment epithelium-derived factor	Serpinf1	46.233	49	31.5924	0.672326	0.35485	-0.38199
P97927	Laminin subunit alpha-4	Lama4	201.82	41	29.9146	0.825613	0.277767	-0.796707
P99024;Q9CWF2;Q7TMM9;Q9ERD7	Tubulin beta-5 chain;Tubulin beta-2B chain;Tubulin beta-2A chain;Tubulin beta-3 chain	Tubb5	49.67	61	30.9136	1.99145	0.0533036	-0.545173
Q07113	Cation-independent mannose-6-phosphate receptor	Igf2r	273.81	16	29.0859	0.253365	0.649437	-0.132692
Q3U962	Collagen alpha-2(V) chain	Col5a2	145.02	35	29.5723	1.46248	0.1179	2.59534
Q68FD5;Q5SXR6;F6Z1R4	Clathrin heavy chain 1	Cltc	191.55	52	29.9077	1.79734	0.0748669	-1.24339
Q61576;A2A4H9;F6W360	Peptidyl-prolyl cis-trans isomerase FKBP10	Fkbp10	64.697	15	27.5286	1.40238	0.130564	1.45546
Q61646	Haptoglobin;Haptoglobin alpha chain;Haptoglobin beta chain	Hp	38.752	12	28.8484	0.0265488	0.951	0.0111701
Q62000	Mimecan	Ogn	34.012	21	28.5975	0.0720329	0.90604	0.0621262
Q62009-3;Q62009;Q62009-4	Periostin	Postn	89.986	52	31.1476	1.06807	0.215286	-0.271073
Q62356	Follistatin-related protein 1	Fstl1	34.554	11	27.5932	0.483451	0.461915	-0.172012
Q64727	Vinculin	Vcl	116.72	16	28.5481	0.119839	0.837465	-0.0700652
Q8BV57	Soluble scavenger receptor cysteine-rich domain-containing protein SSC5D	Ssc5d	144.63	49	29.6517	0.00308857	0.996511	0.00318082
Q8CAA7	Glucose 1,6-bisphosphate synthase	Pgm2l1	70.279	12	30.8245	1.83841	0.069285	0.554558
Q8CG16;Q8CFG9	Complement C1r-A subcomponent;Complement C1r-A subcomponent heavy chain;Complement C1r-A subcomponent light chain;Complement C1r-B subcomponent;Complement C1r-B subcomponent heavy chain;Complement C1r-B subcomponent light chain	C1ra	80.072	31	29.2685	1.08831	0.207371	-0.796973
Q91ZX7;Q3U5J2	Prolow-density lipoprotein receptor-related protein 1;Low-density lipoprotein receptor-related protein 1 85 kDa subunit;Low-density lipoprotein receptor-related protein 1 515 kDa subunit;Low-density lipoprotein receptor-related protein 1 intracellular domain	Lrp1	504.74	57	29.774	0.344553	0.564383	0.276892
Q99JI6;P62835	Ras-related protein Rap-1b;Ras-related protein Rap-1A	Rap1b	20.825	36	30.6376	0.551804	0.417987	0.138803
Q9DBJ1;O70250	Phosphoglycerate mutase 1	Pgam1	28.832	25	28.6687	0.938578	0.255265	-0.565004
Q9EPN1;Q9EPN1-2;Q9EPN1-3;Q9EPN1-4	Neurobeachin	Nbea	326.74	8	31.1517	0.456219	0.486864	3.0261
Q9QUI0;Q62159;P62746;H3BL56;Q9CR99	Transforming protein RhoA;Rho-related GTP-binding protein RhoC;Rho-related GTP-binding protein RhoB	Rhoa	21.782	15	27.421	0.649137	0.361255	-0.277667
Q9QUM0	Integrin alpha-IIb;Integrin alpha-IIb heavy chain;Integrin alpha-IIb light chain	Itga2b	112.68	13	29.2634	0.500776	0.45305	-0.509771
Q9QXY6;Q9EQP2	EH domain-containing protein 3	Ehd3	60.82	10	27.592	0.422724	0.491333	-0.625435
Q9R045	Angiopoietin-related protein 2	Angptl2	57.105	15	28.3313	1.78925	0.0737737	-2.2018
E9PZ87	Pappalysin 2	Pappa2	198.82	14	28.2621	0.635523	0.364287	-1.17334
Q9WVJ3-2;Q9WVJ3	Carboxypeptidase Q	Cpq	50.49	10	26.9519	1.11142	0.202185	-1.04591
P18760;F8WGL3;P45591	Cofilin-1	Cfl1	18.559	13	28.3657	0.802162	0.281829	-1.11728
P19788	Matrix Gla protein	Mgp	12.359	24	31.1211	1.61234	0.0926439	-2.12642
P97429;D3Z0S1;F7ANV6	Annexin A4;Annexin	Anxa4	35.915	19	28.1343	1.64991	0.0886084	-1.38334
Q8BND5-3;Q8BND5-2;Q8BND5;Q8BND5-4	Sulfhydryl oxidase 1	Qsox1	63.336	16	28.3044	0.996092	0.234877	-1.55408
Q61398;D3YUE2;D3YZE3;F6QJE1;D3YWH0	Procollagen C-endopeptidase enhancer 1	Pcolce	50.167	107	33.4322	3.71686	0.00354432	-2.91984	+
Q9R118	Serine protease HTRA1	Htra1	51.213	72	31.209	2.69629	0.0174198	-1.39344	+
Q04857	Collagen alpha-1(VI) chain	Col6a1	108.49	239	34.4668	4.1031	0.00168048	-3.59673	+
Q01853	Transitional endoplasmic reticulum ATPase	Vcp	89.321	24	29.4021	3.0224	0.0119579	-2.39128	+
Q02788;D3Z7D5	Collagen alpha-2(VI) chain	Col6a2	110.33	225	34.4321	4.14662	0.00164693	-4.5349	+
P62204;Q9D6P8;Q3UKW2	Calmodulin;Calmodulin-like protein 3	Calm1	16.837	15	29.5797	2.54117	0.0234331	-1.40504	+
P26645	Myristoylated alanine-rich C-kinase substrate	Marcks	29.661	28	29.5447	2.9913	0.0122872	-2.47073	+
P17742;F8VPN3	Peptidyl-prolyl cis-trans isomerase A;Peptidyl-prolyl cis-trans isomerase A, N-terminally processed	Ppia	17.971	30	29.9777	2.13656	0.0459689	-1.42439	+
P11499;E9PX27;D3Z1R1;E9Q3D6;E9Q0C3	Heat shock protein HSP 90-beta	Hsp90ab1	83.28	31	30.1274	3.13254	0.00972131	-1.52724	+
P07356;B0V2N8;B0V2N7;B0V2N5	Annexin A2	Anxa2	38.676	53	30.8384	3.46745	0.00524509	-1.04844	+
Q3U3V1;O88947	Coagulation factor X;Factor X light chain;Factor X heavy chain;Activated factor Xa heavy chain	F10	55.255	11	28.5348	4.0967	0.00158362	-1.45847	+
O08992;Q3TMX0;H3BLG5;A2AKJ9;A2AKJ6;A2AKJ5	Syntenin-1	Sdcbp	32.379	33	30.4336	2.2156	0.0421524	-0.73944	+
P14824;F8WIT2	Annexin A6;Annexin	Anxa6	75.884	34	28.788	2.7014	0.0177712	-1.93266	+
P10923;F8WIP8;D3Z4N2;D3Z513	Osteopontin	Spp1	32.459	48	33.4505	5.46251	0.000190986	-4.45366	+
P0CG50;P0CG49;P62983;E9Q9J0;P62984;E9Q4P0;E9Q5F6;E9QNP0;Q5SX22;F6X7C4;J3QK04;D3YYZ2	Polyubiquitin-C;Ubiquitin;Ubiquitin-related 1;Ubiquitin-related 2;Polyubiquitin-B;Ubiquitin;Ubiquitin-40S ribosomal protein S27a;Ubiquitin;40S ribosomal protein S27a;Ubiquitin-60S ribosomal protein L40;Ubiquitin;60S ribosomal protein L40	Ubc	82.549	22	30.7741	2.98205	0.0120288	-0.73778	+
E9PWQ3;D3YWD1	Collagen alpha-3 (VI) chain	Col6a3	353.93	828	36.3912	4.32164	0.0013208	-4.78451	+
Q60847;E9PX70;Q60847-2;Q60847-5;J3KMS9;Q60847-4;Q60847-3;F6WIM8	Collagen alpha-1(XII) chain	Col12a1	340.21	54	30.4221	2.09249	0.0447732	1.09162	+
Q80YX1-2;Q80YX1;Q80YX1-3;Q80YX1-4;Q80YX1-5;Q80YX0	Tenascin	Tnc	221.88	121	31.8634	2.61173	0.0205227	1.42037	+
Q01149;E0CXI2	Collagen alpha-2(I) chain	Col1a2	129.56	463	35.5558	2.48315	0.0260171	1.05906	+
P10853;Q6ZWY9;Q64478;Q64475;P10854;Q64525;Q8CGP2;Q8CGP1;Q8CBB6;Q8CGP2-2;Q9D2U9;P70696;Q64524;Q8CGP0;G3X9D5	Histone H2B type 1-F/J/L;Histone H2B type 1-C/E/G;Histone H2B type 1-H;Histone H2B type 1-B;Histone H2B type 1-M;Histone H2B type 2-B;Histone H2B type 1-P;Histone H2B type 1-K;Histone H2B;Histone H2B type 3-A;Histone H2B type 1-A;Histone H2B type 2-E;Histone H2B type 3-B	Hist1h2bf	13.936	29	31.5895	2.16336	0.0442229	0.801855
P11087;P11087-2;CON__Q862S4	Collagen alpha-1(I) chain	Col1a1	138.03	589	36.451	2.10123	0.0466819	0.922071
S4. Proteins determined to be specific to NMO-EVs or MO-EVs.
Protein IDs	Protein names	Gene names	Mol. weight [kDa]	MS/MS Count	Intensity	Log T-test p-value	Student's T-test q-value NMO-EV_MO-EV	Student's T-test Difference NMO-EV_MO-EV	Significant
Q9WU78;Q9WU78-3;Q9WU78-2	Programmed cell death 6-interacting protein	Pdcd6ip	96.023	6	26.5148	4.34617	0.00138697	MO-EV only	+
Q9JJH1;Q8C7E4	Ribonuclease 4	Rnase4	17.024	7	26.3285	M2.21279354291912	0.0413907	MO-EV only	+
Q07797;E9Q5X5;F6VRP8	Galectin-3-binding protein	Lgals3bp	64.49	18	29.4052	3.68107	0.00360818	MO-EV only	+
Q08761	Vitamin K-dependent protein S	Pros1	74.934	9	27.1004	5.43563	0.000169317	MO-EV only	+
P20152;P15331;P15331-3;G5E846;P15331-2;G3X981	Vimentin	Vim	53.687	18	28.6373	2.72638	0.0173372	MO-EV only	+
P10107;A2BH40;A2BH40-4;A2BH40-2;A2BH40-3;E9QAQ7	Annexin A1	Anxa1	38.734	17	27.9884	2.33648	0.0354567	MO-EV only	+
P09405	Nucleolin	Ncl	76.722	9	27.8284	6.16172	9.54406e-05	MO-EV only	+
Q9EQK5;E9Q3X0;D3Z2N7	Major vault protein	Mvp	95.923	13	27.8161	2.75887	0.0166424	MO-EV only	+
Q01768;E9PZF0;P15532;Q5NC80;Q5NC79	Nucleoside diphosphate kinase B;Nucleoside diphosphate kinase;Nucleoside diphosphate kinase A	Nme2	17.363	11	27.0162	2.12868	0.0457705	MO-EV only	+
Q8BH97;D3Z3A9;D3Z7T1;D3YZP8	Reticulocalbin-3	Rcn3	38.001	6	27.5197	4.24469	0.00143351	MO-EV only	+
E9PYH0;Q62059-4;E9QMK3;Q62059-3;E9QMK2;G3XA35;Q62059-2;Q62059;Q8BS97	Versican core protein	Vcan	366.89	6	26.3262	0.118617	0.836492	MO-EV only
E9Q616	Ahnak nucleoprotein	Ahnak	604.25	14	27.8562	0.804197	0.282333	MO-EV only
P68254;P68254-2;F6YY69;F6VW30	14-3-3 protein theta	Ywhaq	27.778	9	26.7621	1.79528	0.0739682	MO-EV only
P18242;F8WIR1;F6Y6L6	Cathepsin D	Ctsd	44.953	7	24.9677	0.93349	0.25222	MO-EV only
P10852;G3UWA6	4F2 cell-surface antigen heavy chain	Slc3a2	58.336	6	27.3084	0.650015	0.362634	MO-EV only
Q61703;G3X977	Inter-alpha-trypsin inhibitor heavy chain H2	Itih2	105.93	10	27.8651	0.161714	0.779112	MO-EV only
O55222;D3YZA5	Integrin-linked protein kinase	Ilk	51.373	8	27.0588	0.161173	0.776911	MO-EV only
P07901;B7ZC50;A2A6A2;B7ZC49	Heat shock protein HSP 90-alpha	Hsp90aa1	84.787	19	28.5095	1.84776	0.0702313	MO-EV only
P10404	MLV-related proviral Env polyprotein;Surface protein;Transmembrane protein		69.612	5	27.6687	1.2392	0.16463	MO-EV only
P12032	Metalloproteinase inhibitor 1	Timp1	22.628	10	27.3311	1.34006	0.139118	MO-EV only
P40240	CD9 antigen	Cd9	25.258	11	29.1351	1.8397	0.0702925	MO-EV only
P51150	Ras-related protein Rab-7a	Rab7a	23.489	9	27.6413	1.32874	0.141238	MO-EV only
P61982;Q9CQV8;Q9CQV8-2;A2A5N1	14-3-3 protein gamma;14-3-3 protein gamma, N-terminally processed	Ywhag	28.302	9	27.0359	1.19479	0.178671	MO-EV only
P82198	Transforming growth factor-beta-induced protein ig-h3	Tgfbi	74.596	8	27.5656	0.824967	0.276326	MO-EV only
Q02819;D3Z7D7;D3Z1N1;H3BK79	Nucleobindin-1	Nucb1	53.408	11	27.9231	0.529883	0.43495	MO-EV only
Q03350	Thrombospondin-2	Thbs2	129.88	23	28.1819	1.4988	0.111187	MO-EV only
Q61292	Laminin subunit beta-2	Lamb2	196.58	13	27.4035	1.66516	0.0893809	MO-EV only
Q61598;Q61598-2	Rab GDP dissociation inhibitor beta	Gdi2	50.537	5	26.0378	0.305857	0.603388	MO-EV only
Q8VDD5;Q61879;Q5SV64;E9QPE7;Q3UH59	Myosin-9	Myh9	226.37	14	27.7094	1.691	0.0854933	MO-EV only
Q99K41	EMILIN-1	Emilin1	107.58	14	27.814	1.65969	0.0891824	MO-EV only
Q99PT1	Rho GDP-dissociation inhibitor 1	Arhgdia	23.407	10	28.1417	1.69397	0.0862172	MO-EV only
Q9WTR5	Cadherin-13	Cdh13	78.185	8	25.6646	0.585512	0.397457	MO-EV only
Q9WUU7	Cathepsin Z	Ctsz	33.996	7	27.0387	1.65607	0.0886267	MO-EV only
Q9WVK4;Q8BH64	EH domain-containing protein 1	Ehd1	60.602	9	25.862	1.77653	0.0735546	MO-EV only
P43277;P15864;Q07133;I7HFT9	Histone H1.3;Histone H1.2;Histone H1t	Hist1h1d	22.099	6	NMO-EV only	2.09897	0.0459484	NMO-EV only	+
Q7TPR4;A1BN54;P57780;E9Q2W9	Alpha-actinin-1;Alpha-actinin-4	Actn1	103.07	8	NMO-EV only	1.02994	0.222887	NMO-EV only
D3Z4N4;P09535;E9QLW5;J3QJZ9	Insulin-like growth factor II;Insulin-like growth factor II;Preptin	Igf2	11.107	9	NMO-EV only	1.2475	0.164913	NMO-EV only
